# Supplementary material for: Intraoral Scanners for In Vivo 3D Imaging of the Gingiva and the Alveolar Process
Source: J Clin Med. 2022 Oct 28;11(21):6389. doi: 10.3390/jcm11216389 (PMC9655054; doi:10.3390/jcm11216389)
Supplement: Supplementary file 1 [file jcm-11-06389-s001.zip]

Archive with 1 entries (1 files):
- jcm-1951698-supplementary.pdf
